# Supplementary material for: A reductionist paradigm for high-throughput behavioural fingerprinting in Drosophila melanogaster
Source: eLife. 2023 Nov 8;12:RP86695. doi: 10.7554/eLife.86695 (PMC10631757; doi:10.7554/eLife.86695)
Supplement: Supplementary file 1. [file elife-86695-supp1.zip]

Archive with 1 entries (1 files):
- SupplementaryTable1.odt
