# Supplementary material for: A reductionist paradigm for high-throughput behavioural fingerprinting in Drosophila melanogaster
Source: eLife. 2023 Nov 8;12:RP86695. doi: 10.7554/eLife.86695 (PMC10631757; doi:10.7554/eLife.86695)
Supplement: Supplementary file 1. [file elife-86695-supp1.zip › SupplementaryTable1.odt]

Compound
Mode of action
Ref
Figure
Syngenta Cpd 3
Mitochondrial ATP synthesis

1D
DDT
Voltage-gated sodium channel activator
1
1C
Juglone
ROS
2,3
1D
Diflubenzuron
Chitin synthesis
4,5
1D
Rotenone
Complex I of the mitochondrial respiratory chain (MRC)
6
1D
Methotrexate
Dihydrofolate reductase inhibitor
7
1D
Diafenthiuron
Mitochondrial ATPase
8
1D
Fenoxycarb
Juvenile hormone mimic
9
1D
DCCD
Mitochondrial FIFO ATP synthase
10
1D
Lufenuron
Chitin synthesis inhibitor
11
1C
Chlorfenapyr
Mitochondrial oxidative phosphorylation
12
1D
Thiamethoxam
NACh-R13
13
1D
Tebfenozide
Ecdysone receptor
14
1D
Flonicamid
Sodium channels/TRP-V channels
15
1C
Syngenta Cpd 2
NACh-R16
16
1D
Quinuclidine Hycl.
Muscarinic Ach-R
17
1D
Indoxacarb
Voltage-gated sodium channels
18
1D
Fluazinam
Mitochondrial ATP synthesis
19,20
1D
Syngenta Cpd 5
Unknown

1D
Syngenta Cpd 7
Octopamine receptor

1D
Methoprene
Juvenile hormone mimic
21,22
1D
Permethrin
Voltage-gated sodium channels
23
1C
Tubulin
Unknown

1D
Metaflumizone
Voltage-gated sodium channels
24
1D
Syngenta Cpd 12
Unknown

1D
Cyenopyrafen
Succinate dehydrogenase
25,26
1D
Syngenta Cpd 1
GABAA receptors

1C
Syngenta Cpd 10
Octopamine receptor
27
1D
Abamectin
Glutamate-gated chloride channels
28,29
1C,1D,2
Diamide Syn Cpd
Ryanodine receptors

1C,1D,2
Chlorantraniliprole
Ryanodine receptors
30
1C,1D,2
Cyantraniliprole
Ryanodine receptors
31
1C,1D,2
Dieldrin
GABAA receptors
32
1C,1D,2
Flubendiamide
Ryanodine receptors
33
1C,1D,2
Imidacloprid
NACh-R
34,35
1C,1D,2
Pymetrozine
TRP-V channels
36
1C,1D,2
Ryanodine
Ryanodine receptors
37
1C,1D,2
Spiroindoline
Cholinergic transmission
38
1C,1D,2
Tetramethrin
Sodium channel modulator
39
1C,1D,2

Bibliography for references listed in supplementary table 1 only (see column “Ref”).

1.	O’Brien, R. D. & Matsumura, F. DDT: A New Hypothesis of Its Mode of Action. Science 146, 657–658 (1964).
2.	Islam, A. K. M. M. & Widhalm, J. R. Agricultural Uses of Juglone: Opportunities and Challenges. Agronomy 10, 1500 (2020).
3.	Maleita, C. et al. Juglone and 1,4-Naphthoquinone—Promising Nematicides for Sustainable Control of the Root Knot Nematode Meloidogyne luci. Front. Plant Sci. 13, 867803 (2022).
4.	Cohen, E. & Casida, J. E. Inhibition of Tribolium gut chitin synthetase. Pestic. Biochem. Physiol. 13, 129–136 (1980).
5.	Meola, S. M. & Mayer, R. T. Inhibition of Cellular Proliferation of Imaginal Epidermal Cells by Diflubenzuron in Pupae of the Stable Fly. Science 207, 985–987 (1980).
6.	Palmer, G., Horgan, D. J., Tisdale, H., Singer, T. P. & Beinert, H. Studies on the Respiratory Chain-linked Reduced Nicotinamide Adenine Dinucleotide Dehydrogenase. J. Biol. Chem. 243, 844–847 (1968).
7.	Stone, S. R., Montgomery, J. A. & Morrison, J. F. Inhibition of dihydrofolate reductase from bacterial and vertebrate sources by folate, aminopterin, methotrexate and their 5-deaza analogues. Biochem. Pharmacol. 33, 175–179 (1984).
8.	Ruder, F. J. & Kayser, H. The Carbodiimide Product of Diafenthiuron Inhibits Mitochondria in Vivo. Pestic. Biochem. Physiol. 46, 96–106 (1993).
9.	Grenier, S. & Grenier, A.-M. Fenoxycarb, a fairly new Insect Growth Regulato: review of its effects on insects. Ann. Appl. Biol. 122, 369–403 (1993).
10.	Ruder, F. & Kayser, H. The thiourea insecticide diafenthiuron inhibits mitochondrial ATPase in vitro and in vivo by its carbodiimide product. Biochem. Soc. Trans. 22, 241–244 (1994).
11.	Wilson, T. G. & Cryan, J. R. Lufenuron, a chitin-synthesis inhibitor, interrupts development ofDrosophila melanogaster. J. Exp. Zool. 278, 37–44 (1997).
12.	Black, B. C., Hollingworth, R. M., Ahammadsahib, K. I., Kukel, C. D. & Donovan, S. Insecticidal Action and Mitochondrial Uncoupling Activity of AC-303,630 and Related Halogenated Pyrroles. Pestic. Biochem. Physiol. 50, 115–128 (1994).
13.	Wiesner, P. & Kayser, H. Characterization of nicotinic acetylcholine receptors from the insectsAphis craccivora,Myzus persicae, andLocusta migratoria by radioligand binding assays: Relation to thiamethoxam action. J. Biochem. Mol. Toxicol. 14, 221–230 (2000).
14.	Retnakaran, A. et al. Mode of action of the ecdysone agonist tebufenozide (RH-5992), and an exclusion mechanism to explain resistance to it. Pest Manag. Sci. 57, 951–957 (2001).
15.	Taylor-Wells, J. et al. Toxicity, mode of action, and synergist potential of flonicamid against mosquitoes. Pestic. Biochem. Physiol. 151, 3–9 (2018).
16.	Chambers, C. et al. Insecticidal spider toxins are high affinity positive allosteric modulators of the nicotinic acetylcholine receptor. FEBS Lett. 593, 1336–1350 (2019).
17.	Dick, M. R., Dripps, J. E. & Orr, N. Muscarinic Agonists as Insecticides and Acaricides. Pestic. Sci. 49, 268–276 (1997).
18.	Lapied, B., Grolleau, F. & Sattelle, D. B. Indoxacarb, an oxadiazine insecticide, blocks insect neuronal sodium channels: DCJW blocks neuronal Na + channels. Br. J. Pharmacol. 132, 587–595 (2001).
19.	Lee, J. E. et al. Fluazinam targets mitochondrial complex I to induce reactive oxygen species-dependent cytotoxicity in SH-SY5Y cells. Neurochem. Int. 60, 773–781 (2012).
20.	Guo, Z., Miyoshi, H., Komyoji, T., Haga, T. & Fujita, T. Uncoupling activity of a newly developed fungicide, fluazinam [3-chloro-N-(3-chloro-2,6-dinitro-4-trifluoromethylphenyl)-5-trifluoromethyl-2-pyridinamine]. Biochim. Biophys. Acta BBA - Bioenerg. 1056, 89–92 (1991).
21.	Miura, K., Oda, M., Makita, S. & Chinzei, Y. Characterization of the Drosophila Methoprene -tolerant gene product: Juvenile hormone binding and ligand-dependent gene regulation. FEBS J. 272, 1169–1178 (2005).
22.	Jindra, M., Palli, S. R. & Riddiford, L. M. The Juvenile Hormone Signaling Pathway in Insect Development. Annu. Rev. Entomol. 58, 181–204 (2013).
23.	Vais, H., Williamson, M. S., Devonshire, A. L. & Usherwood, P. N. The molecular interactions of pyrethroid insecticides with insect and mammalian sodium channels. Pest Manag. Sci. 57, 877–888 (2001).
24.	Salgado, V. L. & Hayashi, J. H. Metaflumizone is a novel sodium channel blocker insecticide. Vet. Parasitol. 150, 182–189 (2007).
25.	Nakahira, K. Strategy for discovery of a novel miticide Cyenopyrafen which is one of electron transport chain inhibitors. J. Pestic. Sci. 36, 511–515 (2011).
26.	Wei, P. et al. Downregulation of carboxylesterase contributes to cyflumetofen resistance in Tetranychus cinnabarinus (Boisduval): Downregulated esterase genes in cyflumetofen resistance in mites. Pest Manag. Sci. 75, 2166–2173 (2019).
27.	O’Sullivan, A. C. et al. Synthesis and Insecticidal Activity of New Benzyl- and Indanyl-Oxazolines, Thiazolines and Alkoxy-Alkyl-Imidazolines. in ACS Symposium Series (eds. Maienfisch, P. & Stevenson, T. M.) vol. 1204 411–430 (American Chemical Society, 2015).
28.	Cully, D. F., Paress, P. S., Liu, K. K., Schaeffer, J. M. & Arena, J. P. Identification of a Drosophila melanogaster Glutamate-gated Chloride Channel Sensitive to the Antiparasitic Agent Avermectin. J. Biol. Chem. 271, 20187–20191 (1996).
29.	Arena, J. P., Liu, K. K., Paress, P. S., Schaeffer, J. M. & Cully, D. F. Expression of a glutamate-activated chloride current in Xenopus oocytes injected with Caenorhabditis elegans RNA: evidence for modulation by avermectin. Mol. Brain Res. 15, 339–348 (1992).
30.	Cordova, D. et al. Anthranilic diamides: A new class of insecticides with a novel mode of action, ryanodine receptor activation. Pestic. Biochem. Physiol. 84, 196–214 (2006).
31.	Selby, T. P. et al. Discovery of cyantraniliprole, a potent and selective anthranilic diamide ryanodine receptor activator with cross-spectrum insecticidal activity. Bioorg. Med. Chem. Lett. 23, 6341–6345 (2013).
32.	ffrench-Constant, R. H., Rocheleau, T. A., Steichen, J. C. & Chalmers, A. E. A point mutation in a Drosophila GABA receptor confers insecticide resistance. Nature 363, 449–451 (1993).
33.	Masaki, T. et al. Flubendiamide, a Novel Ca 2+ Channel Modulator, Reveals Evidence for Functional Cooperation between Ca 2+ Pumps and Ca 2+ Release. Mol. Pharmacol. 69, 1733–1739 (2006).
34.	Bodereau-Dubois, B. et al. Transmembrane Potential Polarization, Calcium Influx, and Receptor Conformational State Modulate the Sensitivity of the Imidacloprid-Insensitive Neuronal Insect Nicotinic Acetylcholine Receptor to Neonicotinoid Insecticides. J. Pharmacol. Exp. Ther. 341, 326–339 (2012).
35.	Perry, T. et al. Effects of mutations in Drosophila nicotinic acetylcholine receptor subunits on sensitivity to insecticides targeting nicotinic acetylcholine receptors. Pestic. Biochem. Physiol. 102, 56–60 (2012).
36.	Nesterov, A. et al. TRP Channels in Insect Stretch Receptors as Insecticide Targets. Neuron 86, 665–671 (2015).
37.	Fleischer, S., Ogunbunmi, E. M., Dixon, M. C. & Fleer, E. A. Localization of Ca2+ release channels with ryanodine in junctional terminal cisternae of sarcoplasmic reticulum of fast skeletal muscle. Proc. Natl. Acad. Sci. 82, 7256–7259 (1985).
38.	Sluder, A. et al. Spiroindolines Identify the Vesicular Acetylcholine Transporter as a Novel Target for Insecticide Action. PLoS ONE 7, e34712 (2012).
39.	Yamamoto, D., Quandt, F. N. & Narahashi, T. Modification of single sodium channels by the insecticide tetramethrin. Brain Res. 274, 344–349 (1983).
