# Supplementary material for: A reductionist paradigm for high-throughput behavioural fingerprinting in Drosophila melanogaster
Source: eLife. 2023 Nov 8;12:RP86695. doi: 10.7554/eLife.86695 (PMC10631757; doi:10.7554/eLife.86695)
Supplement: Supplementary file 2. [file elife-86695-supp2.zip]

Archive with 3 entries (2 files):
- Supplementary_Notebooks/
- Supplementary_Notebooks/5_Ethoscopy_to_hctsa_tutorial.ipynb
- Supplementary_Notebooks/6_Ethoscopy_catch22_tutorial.ipynb
